# Supplementary material for: Post-Functionalization of Organometallic Complexes via Click-Reaction
Source: Molecules. 2022 Oct 1;27(19):6494. doi: 10.3390/molecules27196494 (PMC9614606; doi:10.3390/molecules27196494)
Supplement: Supplementary file 1 [file molecules-27-06494-s001.zip]

Archive with 1 entries (1 files):
- molecules-1916790-supplementary-v6.pdf
